# Supplementary material for: Inhibition of SARS‐CoV‐2‐mediated thromboinflammation by CLEC2.Fc
Source: EMBO Mol Med. 2023 May 22;15(7):e16351. doi: 10.15252/emmm.202216351 (PMC10331576; doi:10.15252/emmm.202216351)
Supplement: Supplementary file 2 — Source Data for Appendix [file EMMM-15-e16351-s002.zip]

Archive with 14 entries (14 files):
- EMM-2022-16351-V3-Appendix_Figure_S2_Source_Data-sd.xlsx
- __MACOSX/._EMM-2022-16351-V3-Appendix_Figure_S2_Source_Data-sd.xlsx
- EMM-2022-16351-V3-Appendix_Figure_S4_Source_Data-sd.xlsx
- __MACOSX/._EMM-2022-16351-V3-Appendix_Figure_S4_Source_Data-sd.xlsx
- EMM-2022-16351-V3-Appendix_Figure_S5_Source_Data-sd.xlsx
- __MACOSX/._EMM-2022-16351-V3-Appendix_Figure_S5_Source_Data-sd.xlsx
- EMM-2022-16351-V3-Appendix_Figure_S8_Source_Data-sd.xlsx
- __MACOSX/._EMM-2022-16351-V3-Appendix_Figure_S8_Source_Data-sd.xlsx
- EMM-2022-16351-V3-Appendix_Figure_S9_Source_Data-sd.xlsx
- __MACOSX/._EMM-2022-16351-V3-Appendix_Figure_S9_Source_Data-sd.xlsx
- EMM-2022-16351-V3-Appendix_Figure_S10_Source_Data-sd.xlsx
- __MACOSX/._EMM-2022-16351-V3-Appendix_Figure_S10_Source_Data-sd.xlsx
- EMM-2022-16351-V3-Appendix_Figure_S11_Source_Data-sd.xlsx
- __MACOSX/._EMM-2022-16351-V3-Appendix_Figure_S11_Source_Data-sd.xlsx
