# Supplementary material for: Inhibition of SARS‐CoV‐2‐mediated thromboinflammation by CLEC2.Fc
Source: EMBO Mol Med. 2023 May 22;15(7):e16351. doi: 10.15252/emmm.202216351 (PMC10331576; doi:10.15252/emmm.202216351)
Supplement: Supplementary file 2 — Source Data for Appendix [file EMMM-15-e16351-s002.zip › EMM-2022-16351-V3-Appendix_Figure_S2_Source_Data-sd.xlsx]

## Sheet: Appendix S2a, S2b, S2c
Appendix S2a
	SARS-CoV-2		SARS-CoV
blank	0.03	0.021	0.017	0.019
hIgG	0.117	0.11	0.053	0.055
hCLEC2.Fc	0.954	0.948	0.212	0.216
hDC-SIGN.Fc	0.254	0.252	0.173	0.193
HC serum	0.116	0.108	0.237	0.232
COVID-19 patient's serum	1.964	1.687	1.744	1.742
Appendix S2b
	Conc. (μg/mL)	WT						Alpha						Beta						Gamma						Delta
hIgG1	50	0.096	0.09	0.11	0.081	0.168*	0.107	0.064	0.076	0.054	0.058	0.066	0.067	0.106	0.106	0.057	0.066	0.11	0.129	0.073	0.054	0.065	0.044	0.084	0.081	0.177	0.18	0.132	0.128	0.162	0.179
	25	0.045	0.035	0.048	0.03	0.127*	0.052	0.035	0.03	0.02	0.02	0.029	0.034	0.048	0.051	0.03	0.031	0.046	0.047	0.119*	0.057	0.033	0.025	0.028	0.027	0.081	0.077	0.05	0.056	0.069	0.08
	12.5	0.028	0.029	0.033	0.022	0.126*	0.025	0.021	0.02	0.011	0.013	0.019	0.017	0.028	0.029	0.017	0.021	0.03	0.03	0.021	0.018	0.025	0.014	0.024	0.018	0.047	0.043	0.027	0.027	0.04	0.05
	6.25	0.023	0.022	0.029	0.015	0.053*	0.03	0.018	0.023	0.011	0.011	0.019	0.016	0.021	0.025	0.012	0.015	0.028	0.027	0.019	0.018	0.022	0.012	0.013	0.016	0.028	0.027	0.017	0.016	0.031	0.025
	3.125	0.023	0.022	0.035	0.017	0.137*	0.025	0.015	0.013	0.009	0.016	0.013	0.014	0.018	0.024	0.012	0.016	0.014	0.018	0.022	0.018	0.021	0.011	0.014	0.015	0.028	0.028	0.014	0.012	0.02	0.021
hCLEC2.Fc	50	0.44	0.368	0.579	0.557	0.462	0.459	0.453	0.399	0.61	0.594	0.525	0.526	0.436	0.52	0.501	0.561	0.571	0.498	0.484	0.467	0.459	0.484	0.422	0.401	0.47	0.461	0.451	0.447	0.408	0.533*
	25	0.273	0.223	0.345	0.357	0.293	0.3	0.289	0.334	0.375	0.388	0.333	0.314	0.291	0.314	0.356	0.354	0.395	0.388	0.32	0.303	0.313	0.322	0.315	0.329	0.293	0.26	0.286	0.282	0.27	0.285
	12.5	0.195	0.156	0.229	0.241	0.182	0.202	0.181	0.203	0.25	0.258	0.215	0.212	0.185	0.211	0.219	0.237	0.248	0.256	0.199	0.215	0.212	0.228	0.199	0.195	0.117	0.199	0.179	0.178	0.164	0.197
	6.25	0.171	0.106	0.141	0.135	0.116	0.107	0.121	0.146	0.168	0.171	0.144	0.145	0.121	0.133	0.143	0.152	0.17	0.167	0.14	0.137	0.134	0.118	0.127	0.133	0.101	0.114	0.117	0.122	0.103	0.125
	3.125	0.11	0.068	0.084	0.082	0.07	0.073	0.071	0.085	0.097	0.095	0.081	0.08	0.069	0.082	0.079	0.086	0.099	0.102	0.092	0.088	0.083	0.083	0.083	0.08	0.074	0.059	0.068	0.074	0.068	0.102
Appendix S2c
	Capture-monomer		Capture-trimer		Direct-monomer		Direct-trimer
Blank	0.299	0.261	0.292	0.307	0.01	0.013	0.016	0.012
hIgG	0.642	0.618	0.656	0.69	0.074	0.058	0.035	0.028
hDectin-2.Fc	0.659	0.613	0.649	0.528	0.131	0.107	0.06	0.057
hCLEC2.Fc	0.732	0.786	0.874	0.902	0.351	0.379	0.339	0.371
HC serum	1.203	1.191	1.237	1.227	0.087	0.091	0.095	0.097
COVID-19 serum	2.626	2.639	2.543	2.563	2.706	2.718	2.728	2.72
anti-SARS-CoV-2 s1 mAb	2.732	2.765	2.538		2.839	2.83	2.874	2.854
