# Supplementary material for: Inhibition of SARS‐CoV‐2‐mediated thromboinflammation by CLEC2.Fc
Source: EMBO Mol Med. 2023 May 22;15(7):e16351. doi: 10.15252/emmm.202216351 (PMC10331576; doi:10.15252/emmm.202216351)
Supplement: Supplementary file 2 — Source Data for Appendix [file EMMM-15-e16351-s002.zip › EMM-2022-16351-V3-Appendix_Figure_S4_Source_Data-sd.xlsx]

## Sheet: Appendix S4b, S4c
Appendix S4b
	Mock					Pseudotyped Virus 0.1					PLTs						PLTs+Pseudotyped virus 0.1					PMA
0.5 h	7.5477	75.1477	0	0	187.82	1034.05	1654.29	1739.46	737.966	1544.77	0	0	0	0	317		3805.88	2663.1	4995.31	6128.62	4740.45	6200.05	4372.14	6343.02	4845.01	5717.72
3h	0	31.096	107.484	42.926	0	2448.7	1832.52	1832.52	2258.41	2332.09	13.182	1011.3	114.244	0	301.496		8178.03	6128.62	8157.41	7026.57	5145.6	50277.1	32168	39438.1	56067.7	33355.4
Appendix S4c
	Mock		0.1		PLTs		PLTs+0.1		PMA
0.5 h	0.374	0.22	1.267	0.666	0.329	0.558	1.688	1.848	0.868	0.558
3h	0.633	0.364	1.964	1.74	0.671	0.634	2.502	2.648	2.282	2.445
