# Supplementary material for: Inhibition of SARS‐CoV‐2‐mediated thromboinflammation by CLEC2.Fc
Source: EMBO Mol Med. 2023 May 22;15(7):e16351. doi: 10.15252/emmm.202216351 (PMC10331576; doi:10.15252/emmm.202216351)
Supplement: Supplementary file 2 — Source Data for Appendix [file EMMM-15-e16351-s002.zip › EMM-2022-16351-V3-Appendix_Figure_S5_Source_Data-sd.xlsx]

## Sheet: Appendix S5
		Blank	0.119	0.071
		hIgG	0.084	0.063
		hCLEC2.Fc	1.31	1.233
		mCLEC2.Fc	1.838	1.747
