# Supplementary material for: Inhibition of SARS‐CoV‐2‐mediated thromboinflammation by CLEC2.Fc
Source: EMBO Mol Med. 2023 May 22;15(7):e16351. doi: 10.15252/emmm.202216351 (PMC10331576; doi:10.15252/emmm.202216351)
Supplement: Supplementary file 2 — Source Data for Appendix [file EMMM-15-e16351-s002.zip › EMM-2022-16351-V3-Appendix_Figure_S8_Source_Data-sd.xlsx]

## Sheet: Appendix S8
		Isotype					CLEC2.Fc
	Intersitial MΦ	1096	656	571	736	747	45	21	55	78	60
	Monocyte-derived DCs and MΦ	1437	976	2133			29	51	61	13	33	9	44	90	80	55
	Ly6C monocytes	428	531	861	682	877	176	81	162	14	95	76	58
