# Supplementary material for: Inhibition of SARS‐CoV‐2‐mediated thromboinflammation by CLEC2.Fc
Source: EMBO Mol Med. 2023 May 22;15(7):e16351. doi: 10.15252/emmm.202216351 (PMC10331576; doi:10.15252/emmm.202216351)
Supplement: Supplementary file 2 — Source Data for Appendix [file EMMM-15-e16351-s002.zip › EMM-2022-16351-V3-Appendix_Figure_S9_Source_Data-sd.xlsx]

## Sheet: Appendix S9b, S9c, S9d, S9e
	Appendix S9b
		hCLEC2 Fc			hIgG1
	0:30:00	10.4538	10.1351	9.66629	35.7343	33.4127	29.7081
	1:00:00	7.5935	7.76058	7.58271	29.2226	27.6214	25.6657
	2:00:00	5.82493	5.80751	5.62396	27.8768	24.9818	24.3329
	4:00:00	5.08597	4.62889	4.53221	22.4527	18.1387	19.2019
	24:00:00	2.02393	2.01877	1.85207	13.001	10.7214	12.5186
	48:00:00	1.1179	1.36587	1.16696	8.84472	9.09157	7.82673
	96:00:00	0.64116	0.60929	0.49681	6.39925	6.26475	5.07508
	168:00:00	0.36949	0.35833	0.20401	4.39427	5.52642	3.50307
	Appendix S9c
		hCLEC2 Fc			hIgG1
	0:30:00	26.1344	25.3377	24.1657	89.3358	83.5318	74.2702
	1:00:00	18.9838	19.4014	18.9568	73.0566	69.0536	64.1643
	2:00:00	14.5623	14.5188	14.0599	69.6921	62.4546	60.8323
	4:00:00	12.7149	11.5722	11.3305	56.1317	45.3468	48.0046
	24:00:00	5.05982	5.04692	4.63018	32.5026	26.8035	31.2966
	48:00:00	2.79476	3.41468	2.91739	22.1118	22.7289	19.5668
	96:00:00	1.60291	1.52322	1.24202	15.9981	15.6619	12.6877
	168:00:00	0.92372	0.89582	0.51002	10.9857	13.8161	8.75768
	Appendix S9d
		hIgG1			hCLEC2 Fc
	Blood	4.39427	5.52642	3.50307	0.36949	0.35833	0.20401
	Heart	1.59029	2.22231	1.4648	0.26011	0.24951	0.21403
	Liver	9.21754	4.88846	6.49161	11.201	12.1437	13.6041
	Spleen	7.42431	7.09565	5.78662	2.64293	2.64235	3.88969
	Lung	2.77767	3.52372	2.17701	0.34634	0.33147	0.28349
	Kidney	5.52822	7.22015	5.16328	1.82539	1.89998	1.80662
	Muscle	0.93523	0.92729	0.6803	0.14883	0.12386	0.124
	Appendix S9e
		hIgG1			hCLEC2 Fc
	Blood	10.9857	13.8161	8.75768	0.92372	0.89582	0.51002
	Heart	3.97573	5.55577	3.66201	0.65028	0.62377	0.53509
	Liver	23.0438	12.2212	16.229	28.0025	30.3592	34.0102
	Spleen	18.5608	17.7391	14.4666	6.60732	6.60588	9.72424
	Lung	6.94417	8.8093	5.44253	0.86584	0.82868	0.70872
	Kidney	13.8205	18.0504	12.9082	4.56349	4.74994	4.51654
	Muscle	2.33809	2.31823	1.70075	0.37207	0.30964	0.31001
