# Supplementary material for: Inhibition of SARS‐CoV‐2‐mediated thromboinflammation by CLEC2.Fc
Source: EMBO Mol Med. 2023 May 22;15(7):e16351. doi: 10.15252/emmm.202216351 (PMC10331576; doi:10.15252/emmm.202216351)
Supplement: Supplementary file 2 — Source Data for Appendix [file EMMM-15-e16351-s002.zip › EMM-2022-16351-V3-Appendix_Figure_S10_Source_Data-sd.xlsx]

## Sheet: Appendix S10a & S10b
Appendix S10a
	Saline				Isotype					CLEC2.Fc-prophylactic			CLEC2.Fc-therapeutic
d.p.i 3	1.48642	1.41925	1.30178	1.84532	1.23626	1.36637	1.40478	1.75193	1.84594	1.42357	1.53699	1.42926	1.51067	1.44823	1.70878	2.00522	1.91034
d.p.i 5	1.61016	1.65365	1.22686	2.156	1.44958	1.02846	1.17739	1.90345	1.44787	1.80311	1.37119	1.25731	1.21393	0.619339	2.35	1.83	1.64
Appendix S10b
	Saline			Prophylactic CLEC2.Fc					hIgG1				Therapeutic CLEC2.Fc
d.p.i 3	1	1	1	1.27602	0.975571	0.987352	1.21483	1.10332	1.02398	0.835066	1.1543	1.10579	1.30108	1.45274	1.12593
d.p.i 5	1	1	1	1.60314	1.66575	1.30719	1.09189	1.10918	1.02303	0.968604	1.27991	1.1305	1.31547	1.6359	1.01687
