# Supplementary material for: Inhibition of SARS‐CoV‐2‐mediated thromboinflammation by CLEC2.Fc
Source: EMBO Mol Med. 2023 May 22;15(7):e16351. doi: 10.15252/emmm.202216351 (PMC10331576; doi:10.15252/emmm.202216351)
Supplement: Supplementary file 2 — Source Data for Appendix [file EMMM-15-e16351-s002.zip › EMM-2022-16351-V3-Appendix_Figure_S11_Source_Data-sd.xlsx]

## Sheet: Appendix S11
			SARS-CoV-2 RBD		mPDPN		hPDPN
		Blank	0.014	0.016	0.009	0.011	0.013	0.014
		hIgG1	0.065	0.062	0.013	0.015	0.015	0.017
		hCLEC2.Fc	0.568	0.532	0.229	0.232	0.317	0.28
