# Supplementary material for: Inhibition of SARS‐CoV‐2‐mediated thromboinflammation by CLEC2.Fc
Source: EMBO Mol Med. 2023 May 22;15(7):e16351. doi: 10.15252/emmm.202216351 (PMC10331576; doi:10.15252/emmm.202216351)
Supplement: Supplementary file 3 — Source Data for Figure 1 [file EMMM-15-e16351-s004.xlsx]

## Sheet: Figure 1a & 1b
	Figure 1a
	Blank	0.088	0.0495	0.028	0.0255
	hIgG1	0.2435	0.156	0.115	0.1135
	hCLEC5A.Fc	0.0945	0.049	0.105	0.084
	hCLEC2.Fc	1.378	1.624	0.94	0.951
	hDC-SIGN.Fc	0.647	1.0005	1.112	0.253
	hDectin-1.Fc	0.147	0.769	0.152	0.142
	hDectin-2.Fc	0.142	0.138	0.156	0.128
	hMincle.Fc	0.317	0.6785	0.338	0.296
	HC serum	0.1475	0.255	0.09	0.112
	COVID-19 patient's serum	1.895	1.201	1.273	1.8255
	anti-SARS-CoV-2 spike s2 mAb	0.087	0.087	0.087	0.087
	Figure 1b
	WT						Alpha						Beta						Gamma						Delta						Omicron BA.1						Omicron BA.2						Omicron BA.3						Omicron BA.4 & BA. 5
	0.578	0.76	0.527	0.466	0.787	0.687	0.65	0.609	0.652	0.694			0.673	0.632	0.573	0.452			0.555	0.571	0.494	0.679			0.789	0.743	0.491	0.369	0.65	0.519	0.541	0.519	0.356	0.29	0.388	0.373	0.706	0.69	0.374	0.387	1.283	1.104	0.321	0.336					0.311
[truncated: 1 more columns]
