# Supplementary material for: Inhibition of SARS‐CoV‐2‐mediated thromboinflammation by CLEC2.Fc
Source: EMBO Mol Med. 2023 May 22;15(7):e16351. doi: 10.15252/emmm.202216351 (PMC10331576; doi:10.15252/emmm.202216351)
Supplement: Supplementary file 4 — Source Data for Figure 3 [file EMMM-15-e16351-s007.xlsx]

## Sheet: Figure 3b,3c,3d,3e,3f
Figure 3b
		PMNs								PMNS+PLTs
5hr	0.1	0	0	0	0	0	0			630.505	2001.92	1255.45
	1	833.267	667.308	930.481	1151.99					3212.94	2383.84	2298.43	2643.54
20hr	0.1	731.886	556.9	855.487	476.351	607.59	692.306	493.016	432.604	2454.66	3034.48	2302.59	2544.93
	1	6312.69	8511.82	6019.66	5262.77	5943.97				4364.23	4872.52	4346.87	4922.52	4963.49
Figure 3c
		Isotype								αCLEC2 mAb
5hr	0.1	293.032	206.233	132.271	55.4854	217.997	90.9855	304.249	100.189	-132.709	18.4951	-62.2348	-96.4201	38.7434
	1	552.039	673.557	508.293	626.339	582.202				-226.85	-239.735	-248.15	-202.394	-227.113
20hr	0.1	749.94	1017.97	1029.08						259.701	587.453	257.618	549.262
	1	2029	1408.22	1751.25	1679.03	1653.34				828.406	391.635	434.687
Figure 3d
WT/PLTs										clec2-/-/PLTs
15168.1	17288.9	19484.5	26314.6	31080.2	26621.5	24004.3	22941.2	22260	24952.1	3343.34	1750.41	3518.32	-1287.54	702.581
Figure 3e
	PMNs				PMNs+PLTs
Mock	210.4	186.096	4.86072	0	305.531	0	194.429	87.493	13.1934
Pseudotyped virus	870.764	898.539	945.758	409.69	3918.44	5069.73	2971.99
Figure 3d
	Isotype					αCLEC2 mAb
Mock	2082.05	-617.034	2627.84	1655.01	698.138		1366.38	1861.48	-4254.69	1026.83
Pseudotyped virus		20607	15124.1	17116.3	15152.5	-5785.12	-1116.06	2221.86	1675.38	-4844.23
