# Supplementary material for: Inhibition of SARS‐CoV‐2‐mediated thromboinflammation by CLEC2.Fc
Source: EMBO Mol Med. 2023 May 22;15(7):e16351. doi: 10.15252/emmm.202216351 (PMC10331576; doi:10.15252/emmm.202216351)
Supplement: Supplementary file 5 — Source Data for Figure 4 [file EMMM-15-e16351-s006.xlsx]

## Sheet: Figure 4a,4b,4d,4e
Figure 4a
		None					hIgG1						CLEC2.Fc
PMN alone	0	68.6336	-10.5186	2.10371	-61.0076	0.788892	-12.4119	13.8845	-27.6638	26.5068	-0.31555		-132.709	18.4951	-62.2348	-96.4201	38.7434
	0.1	-56.8002	30.5038	-79.941	-90.4596	-83.3595	-7.9415	-22.6675	-1.89333	1.5252	-15.5675		-226.85	-239.735	-248.15	-202.394	-227.113
	1	312.401	502.261	704.744			371.778	277.9	368.36	457.242	274.482	610.813	172.855	57.4138	105.273	-128.239	-68.8089	-32.5199
PMN+PLT	0	-55.2224	-57.0631	-92.0373	-79.1521	-42.0742	-27.9268	2.84001	-23.1934	-29.2416			-81.6941	-3.5939	-63.2866	-258.669
	0.1	339.749	188.282	197.223			156.148	327.6	333.123	237.404			10.2349	-236.58	-173.994	-6.4865	-240.524
	1	1628.8	1671.92	1546.49	1124.17	1105.24	1257.97	2082.88	1020.25	1241.93			-10.9568	-104.309	-106.413	-120.876	-36.2014	-2.0161
Figure 4b
	hIgG1						hCLEC2.FC						Neutralizing antibody
Mock	995.912	-534.66	-840.08	-1278.1	1506.01	150.87	-756.35	262.724	-136.76	630.385			255.557	302.12	-557.68
0.1	8584.89	6934.92	5043.16	5660.7	6058.55		-40.868	725.708	1995.33				-1413.8	-1139.2	-1149.8	-987.11	-2051.1
1	2842.05	4674.37	3533.8	4052.22	4157.1		-1722.9	-2008.5	-2073.2	-1711.4	-1869.7	-1592.4	750.688	3680.68	2779.13	1160.3
Figure 4d
	WT			Isotype				CLEC2.Fc-prophylatic							CLEC2.Fc-therapeutic
d.p.i 3	140000000	25000000	27700000	45700000	45600000	9660000	11700000	6900000	4200000	15000000	6600000	1110	3970000	596	16500000	21600000	100
d.p.i 5	36000000	24900000	140000000	2690000	21900000	3690000		22000000	25000000	90	0	11600000	10300000	14500000	5930000	14200000	8960000
Figure 4e
		Mock				SARS-CoV-2/Saline			SARS-CoV-2-Isotype				SARS-CoV-2-hCLEC2.Fc-prophylactic					SARS-CoV-2-hCLEC2.Fc-therapeutic
IL-6	d.p.i 3	0.389565	1.03522	0.939482	1.63573	27.0947	16.3355	9.98621	13.9282	22.0077	13.4538		1.50518	1.85309	2.86779	1.76533	2.49655	12.5528	5.24135	3.86358
	d.p.i 5	0.389565	1.03522	0.939482	1.63573	7.01254	5.35148	10.3384	7.46394	8.16774	9.57941	14.4194	2.20371	2.58459	1.10952	4.05566	4.08387	1.33787	7.46394	8.11132
Tnf-alpha	d.p.i 3	0.712269	1.3477	1.08711	0.852927	3.29549	1.63637	3.13941	2.10015	2.14428	2.18934		0.586619	0.250086	0.447666	1.22306	1.30179	1.69407	2.65828	2.25089
	d.p.i 5	0.712269	1.3477	1.08711	0.852927	1.86671	3.63132	5.58089	5.39078	5.73779	3.43544	2.80985	0.547335	0.590699	0.959593	1.21461	1.3467	1.84101	2.26654	1.18962
Ifn-gamma	d.p.i 3	0.437559	1.01928	1.65583	0.887335	4.43075	4.65103	7.82207	5.23268	5.05444	4.16279		0.827913	0.212797	0.937929	3.08988	3.38124	4.27982	6.95259	5.92802
	d.p.i 5	0.437559	1.01928	1.65583	0.887335	10.039	6.57755	15.8625	19.3942	22.278	8.4418	7.76804	1.28125	1.44148	5.05444	1.29016	5.76592	6.05258	6.6233	4.74876
il-10	d.p.i 3	0.147494	0.863774	0.81718	2.17155	0.496108	0.116526	0.641147	0.794834	0.706483	0.577834		0.118153	0.200091	0.336511	0.145463	0.503033	0.659172	0.794834	0.978556
	d.p.i 5	0.147494	0.863774	0.81718	2.17155	0.677704	1.60073	1.89045	2.2326	3.22372	1.91684	1.76385	0.088925	0.397417	0.208588	0.08831	0.627952	0.668373	0.691944	0.562033
cxcl1	d.p.i 3	0.63523	1.15297	0.923607	1.28819	2.89859	1.78429	2.61236	3.66891	2.74223	1.46953		0.809639	0.399246	0.46825	0.930031	0.9365	1.41947	1.7355	1.92566
	d.p.i 5	0.63523	1.15297	0.923607	1.28819	0.626485	3.39957	3.26108	1.82178	2.64882	1.6533	3.39957	0.28036	0.333406	0.410471	1.03194	0.861756	0.969526	1.07576	1.21871
cxcl2	d.p.i 3	0.80589	1.13183	0.906673	1.15561	1.71553	2.54675	1.5677	3.04967	1.95701	1.29115		1.27337	0.56985	0.400161	0.985313	1.25584	1.21306	1.43262	1.13183
	d.p.i 5	0.80589	1.13183	0.906673	1.15561	0.863731	1.83866	3.83348	1.27337	1.34598	1.76376	2.76764	0.602342	0.85184	1.12401	0.520747	1.07822	1.30917	1.23855	1.11624
cxcl5	d.p.i 3	1.19395	1.25331	1.01097	0.541767	0.750406	1.06123	0.880103	1.54301	1.64233	0.997054		0.440051	0.631014	0.127251	0.326633	0.556998	0.809859	1.12174	0.719838
	d.p.i 5	1.19395	1.25331	1.01097	0.541767	0.286329	0.917477	2.33876	1.89966	1.43968	1.41005	1.33119	0.166748	0.729886	0.151327	0.088741	0.79871	0.309014	0.886224	0.911139
ccl2	d.p.i 3	0.444074	1.07839	1.24736	1.23018	18.8811	5.97473	2.02634	10.1181	11.8669	4.68768		2.71109	1.81362	4.78618	1.81362	1.51453	4.95496	4.72028	2.58269
	d.p.i 5	0.444074	1.07839	1.24736	1.23018	15.5503	13.2588	20.0965	6.76867	9.57235	5.89247	9.70598	3.45545	6.40356	3.91462	3.78128	4.78618	1.54636	3.40788	3.00814
ip-10	d.p.i 3	0.334111	1.04855	1.6115	1.00584	4.40274	6.01431	3.20073	10.6916	11.5386	6.71972		1.29092	0.417081	2.34307	3.04914	1.73917	7.61266	8.10269	4.52651
	d.p.i 5	0.334111	1.04855	1.6115	1.00584	13.1629	8.99049	16.3181	12.2814	20.7984	11.0686	7.30255	1.3551	2.06824	2.08262	1.15541	3.94056	2.74803	6.22641	3.728
