# Supplementary material for: Inhibition of SARS‐CoV‐2‐mediated thromboinflammation by CLEC2.Fc
Source: EMBO Mol Med. 2023 May 22;15(7):e16351. doi: 10.15252/emmm.202216351 (PMC10331576; doi:10.15252/emmm.202216351)
Supplement: Supplementary file 6 — Source Data for Figure 5 [file EMMM-15-e16351-s005.xlsx]

## Sheet: Figure 5b & 5c
Figure 5b
		Mock		Saline			Isotype				CLEC 2.Fc-Prophylactic					CLEC2.Fc-therapeutic
MPO/Cit-H3 colocalization	d.p.i 3	0.002234	0.034718	0.497343	0.228777	0.341263	0.445538	0.318198	0.335225	0.379423	0.097331	0.071368	0.04619	0.226845	0.160548	0.345912	0	0.199855
	d.p.i 5	0.002234	0.034718	1.13948	0.777623	1.17003	0.981947	0.71012	0.71821	2.1626	0.150767	0.131566	0.421809	0.150767	0.792356	0.220203	0.022703	0.0096
Figure 5c
		Mock		Saline			Isotype				CLEC 2.Fc-Prophylactic					CLEC2.Fc-therapeutic
Cit-H3/CD42b colocalization	d.p.i 3	0.014491	0.038401	0.168277	0.209697	0.285835	0.10663	0.298817	0.069557	0.114117	0.000483	0.001691	0.001872	0.03508	0.050477	0.061164	0.031941	0.010747
	d.p.i 5	0.014491	0.038401	0.434911	0.313791	0.2612	0.122328	0.204685	0.246468	0.31053	0.009298	0.000423	0.014068	0.025842	0.027412	0.001811	0.000906	0.031518
