# Supplementary material for: Inhibition of SARS‐CoV‐2‐mediated thromboinflammation by CLEC2.Fc
Source: EMBO Mol Med. 2023 May 22;15(7):e16351. doi: 10.15252/emmm.202216351 (PMC10331576; doi:10.15252/emmm.202216351)
Supplement: Supplementary file 7 — Source Data for Figure 6 [file EMMM-15-e16351-s001.xlsx]

## Sheet: Figure 6b
	Mock			Saline			Isotype			CLEC2.Fc-prophylactic							CLEC2.Fc-therapeutic
	7650.54	24529.2	9489.31	42928.2	36377.4	49406.8	38171.2	34818	34949.4	17579.8	14057.4	15739.8	20686.1	26861.8	20754.7	29402.9	16936.1	11672.9	13285.1	10802.9	10150.3	10948.5	14911.5	15231.5	8871.85
